# Supplementary material for: Application of a Rapid and Simple Technological Process to Increase Levels and Bioccessibility of Free Phenolic Compounds in Annurca Apple Nutraceutical Product
Source: Foods. 2022 May 17;11(10):1453. doi: 10.3390/foods11101453 (PMC9141411; doi:10.3390/foods11101453)
Supplement: Supplementary file 1 [file foods-11-01453-s001.zip]

Archive with 1 entries (1 files):
- foods-1658701-supplementary.pdf
